# Supplementary material for: The Increased Early Onset Colorectal Cancer in South East Scotland Is Indicative of a Wider UK Problem
Source: Cancers (Basel). 2025 Jun 9;17(12):1913. doi: 10.3390/cancers17121913 (PMC12191209; doi:10.3390/cancers17121913)
Supplement: Supplementary file 1 [file cancers-17-01913-s001.zip]

Archive with 1 entries (1 files):
- cancers-3596459-supplementary.pdf
